# Supplementary material for: Oxidative Stress and Antioxidant Defense Mechanisms in Acute Ischemic Stroke Patients with Concurrent COVID-19 Infection
Source: Int J Mol Sci. 2023 Nov 27;24(23):16790. doi: 10.3390/ijms242316790 (PMC10706234; doi:10.3390/ijms242316790)
Supplement: Supplementary file 1 [file ijms-24-16790-s001.zip]

Archive with 1 entries (1 files):
- ijms-2703600-supplementary.pdf
